# Supplementary material for: Dynamic and synchronous changes in metazoan body size during the Cambrian Explosion
Source: Sci Rep. 2020 Apr 22;10:6784. doi: 10.1038/s41598-020-63774-2 (PMC7176670; doi:10.1038/s41598-020-63774-2)
Supplement: Supplementary file 2 — Supplementary information 2. [file 41598_2020_63774_MOESM2_ESM.xlsx]

## Sheet: Sheet1
	ND1	ND2	ND3	ND4	T1	T2	T3	T4	A1	A2	A3	A4	B1	B2-B3	Tn	Am
HYOLITHA
Spinulitheca gyroflexinclinata						6.3
S. rotunda					11.5	11.5	11.5
S. monoseptata					10
S. limurirata					n/a	n/a
S.milashevae					n/a	n/a
S. billingsi					7	7	7	7	7	7
Dabanitheca secunda							23.5	23.5	23.5	23.5	23.5
Argatheca kuteinikovii					30	30
Lenatheca granda						24
L. incognita						47	47	47
L. laboriosa													n/a
L. dolosa									10	10	10	10	10
L. groenlandica									20	20	20	20	20
L. pyramidata											10	10	10
L. triconcava												10	10	10
Virgatotheca recta						36
Aldanotheca tumuldurica					12.5
A. sulcata					24	24
Malykanotheca cuspidata									30
Allatheca? notabila										27
A. anabarica						n/a	n/a
A. cana		n/a	13	13	13	13	13
A. recta							10.1	10.1
A. degeeri								24
A. concinna				29	29	29	40
A. corrugata						33.3	70
Obliquatheca pluscula													n/a
O. pulchella												8.4	8.4	8.4
O. inermis												8
O. bicostata							30	30	30
O. aldanica							9.5	9.5	9.5	9.5
O. acostae									15	15	15	15	15
Tetratheca composita												23	23
T. pentagona									22
T. clinisepta									80	80	80	80	80
T. hexagona										10	10
Tchuranitheca bella										27.5
T. nekekitica													6
T. irrecta								n/a
T. curvata						57	57	57
T. unciformis							17.3	17.3
T. sinuata							34.7
T. simplicis						17.9	17.9
Eonovitatus abnormis								30
E. compositus								13.2
E. grandis							20
E. obruptus									40
E. superbus							31	31	31
Nikatheca kengedeica				8.1	8.1
N. digna					13	13	13
Khetatheca cotuiensis			7	7
Loculitheca beata (Valk. 1987)				3.4
L. annulata (Sys. 1959)				19	19	19
L. planostria						n/a
L. rugata				39	39	39	39	39
L. syssoievi						27
Ladatheca blanda					13
L. dorsocava				2.5	2.5
L. annae				12	12	50	50
Lophotheca socialis				2.5
Ensitheca vetusta					20
Gracilitheca argasalaica						n/a
G. ternata												35	35
G. gratuita									n/a	n/a	n/a	n/a
Ovalitheca triplastrica						n/a
O. valguangulata						n/a
O. rasa					35.4	35.4	60	60	60
O. mongolica					3	3
Novitatus laevis											80	80	80	57	57
N. subcordatus										5	5	5
N. oblongus									24	24
N. lermontovae													25	25
N. tarynicus												42.5	42.5	42.5
N. incompletus													34
Micatheca ancipitia													3.1
M. stupenda														16
Sokolovitheca insperata															2
S. sokolovi															10
Carinitheca malus											7
Extentitheca savitzkyi						10	10
Kugdatheca voluta					36	36	36
Conotheca tenuis						5	5
C. mammilata				2.5	2.5	2.5	2.5	2.5	2.5	2.5	2.5	2.5	2.5
C. circumflexa									1.9	1.9	1.9	1.9	1.9
C. curta										2	2	2	2
Crosbitheca arquaria				2	2	2	2
Kotujtheca curta			3	3	3	3
Asiatheca sp.												n/a
Adyshevitheca sp.													3
Partagloborilus pappilaris			n/a	n/a	n/a
Lentitheca lentiformis						5.8	5.8
Minitheca multa								7	7	7	7	7	7
Lophotheca zhengoshensis					n/a
L. variabilis				2.1
Turcutheca rugata					n/a	n/a
T. crassecochlia			7	7	7	7	7	7
Orthotheca tarynica													32.5
O. affina															n/a
O. minuta																n/a
Majatheca tumefacta						4.5	4.5	4.5	4.5	4.5	4.5	4.5	4.5
Exilitheca ancestralis						12	12
E. oblonga						8.8	8.8
E. multa					17.5	17.5	17.5	17.5	17.5	17.5
Isititheca lenae						10.9	10.9	10.9	10.9
Uniformitheca jasmiri								40	40
U. rhombiformis						50
Plicitheca sulcata											12	12	12
P. inflecta											10	10	10
Holmitheca ulterior												12
H. obvia														15
H. zhuravlevae													12	12
Mooritheca julegerica												n/a	n/a	n/a	n/a
Tcharatheca amgaica														20.8
T. filatovi														20
Curtitheca korobovi (Miss. 1966)			2.5	2.5	2.5
Laratheca nana					4	4	4
L. tchurani						10
Antiquatheca pauca						15
Spinulitheca tantilla				10.5
Orthotheca oblonga								27	27
Fistulositheca orbicularis					33.3	33.3
Korilithes bilabiatus					n/a	n/a
Notabilitus orientalis						20.6	20.6	20.6
N. costatus						16.2
N. simplex						18	18	18
Dorsojugatus sedecostatus						28	28	28
D. multicostatus									34.5	34.5
D. lateriacutus										40
Burithes cuneatus							100	100	100
B. erum							15	15	15	15	15
B. elongatus										35	35	35	35
B. distortus						35	35	35
B. triangularis						37.5	37.5
Oxytus sagittalis								36	36
Doliutus ruminatus									43	43	43
D. laevis												64	64
D. brevis													50.5
Oblisicornus compositus						27.5	27.5	27.5
O. dupleconcavus						25	25	25
Crestjahitus compressus						61.8	61.8	61.8
Jacutolituus fusiformis				5	5	5	5	5	5	5	5
Tuoidachithes costulatus						60
T. figuratus							110	110
T. nudus										51
Laticornus sp.													n/a
Lenalituus sp.							n/a	n/a	n/a	n/a	n/a	n/a	n/a
Aimitus tchurani						10	10	10
A. erosus						34	34
Angusticornus acutangulus											25	25	25
A. reflexus													16
A. remotus											16.3	16.3
Atdabanites curvatus												35
A. infractus								162
Trapezovitus sinscus												52.5	52.5
T. minutus (Miss. 1966)											8	8
T. semicirculatus											37	37
T. orientalis												45	45
T. primus												32.5
T. latus											28.6
T. mirus											n/a
Firmicornus obliteratus												20	20
Borealicornus depsilis													12
Erraticornus debilis														12
E. kordeae														12	12
Nitoricornus subtilis														15
N. pictus														12
N. vegetus														11.9
Galicornus lenaicus													12	12	12
G. seeneus													n/a	n/a	n/a
G. anabaricus													8.5	8.5	8.5
Kuonamkicornus gracilis													n/a	n/a	n/a
K. tenuis													n/a	n/a	n/a
Amydaicornus fortis																36
A. mirabilis																34
A. modicus																11
Anabaricornus jucundus																32
A. nanus																14
Tulenicornus ovalis																21
T. mollis																18
T. jugatus																14
T. laccatus																35
T. gratus																38
T. alatus																40
Linevitus amgaicus																20
L. latiusculus																24
L. mitralis																18
L. fossularis																25
L. nubilosus																42
L. suvorovae																20
L. annae													n/a
L.? minutus														1
Insignicornus rectus															13.4
Ketemecornus viduus															2.2
K. ermakovi															4.4
K. licitus													1.7
Nelegerocornus revolutus													3.2
N. attenuatus												2.1	2.1
N. marginatus													2.5
Triplicatella papilio													n/a
T. cf. pentata													n/a
T. disdoma					n/a	n/a	n/a
Parkula cf. esmeraldina													n/a
Planotheca acreta													40
Cupittheca mira				2	2	2	2	2	2	2	2	2	2
Dorsojugatus octicostatus						30	30
Doliutus inflatus												95
Oblisicornus tetraconcavus						19	19	19
Doliutus perrectus										41
Crestjahitus ornatus							46	46	46
Jacuticornus tenuistrigatus						45	45
Inflaticornus strigatus												33
Firmicornus exiguus										17.1	17
Grandicornus validus												145	145
Linevitus fictetrapezoformis									40	40

## Sheet: Sheet2
HELCIONELLOID MOLLUSCS	ND1	ND2	ND3	ND4	T1	T2	T3	T4	A1	A2	A3	A4	B1	B2-B3	Tn	Am
Anabarella applanata												0.4	0.4
A. plana			4.6	4.6	10
Bemella parula					1	1
B. jacutica (Miss. 1966)			1.3	1.3	2	2	n/a	25
B. septata (Miss. 1966)					4	4
B. ambita				n/a	n/a	n/a	n/a
B. angulata				n/a	n/a	n/a	n/a
B. malycanica (Miss. 1966)						9
B. costata					n/a
B. operculata							n/a
B. inconspicua					n/a
Igorella ungulata				2.4	5.5	5.5	5.5
I. monstrosa					2	2
I. chamata					n/a	n/a	n/a
I. alta				n/a	n/a	n/a	n/a
I. maidipingensis				n/a	n/a	n/a	n/a
Oelandiella korobkovi			1.6	1.6	3.8	3.8		25
O. maidipingensis				n/a	n/a	n/a
O. vetula				n/a	n/a	n/a
O. memorabilis				3
O. selindeica				2
Mellopegma indecora					0.8	0.8
M. uslonica																1.3
Watsonella crosbyi				4	4	4	4	4	4	1.2	1.2
Ilsanella atdabanica (Miss. 1966)												9	9
I. plicata						n/a
I. savitzkii									n/a	n/a	n/a	11.3	11.3
I. historica				n/a	n/a
I. plana				n/a	n/a
I. donata					n/a
I. tchernyschevae																10
Obtusoconus impocerus					3	3
O. multicostatus					n/a
O. honorabilis			1.6	1.6	1.6
O. vostokovae				1.6
O. mirabilis				1.4	1.4
O. villemsonae					n/a
O. aequalis							n/a
O. dupliconcavus							n/a	n/a
O. parulus					n/a
O. paucicostatus					n/a
Aldanella operosa Miss. 1966							0.44	0.44	0.44	0.44
A. attleborensis			1.1	1.1	1.1
A. utchurica				1.2	1.2
A. crassa			1	1.5
A. golubevi			1.1	1.5
A. sibirica					0.86	0.86	0.86
Pelagiella adunca Miss. 1966										1.2	1.2	1.2	1.6	0.8	0.8
P. serpentis												0.4	0.4	0.4
Yochelcionella stylifera													3
Y. aichalica Fed. 1987												0.75
Y. chinensis													1.3
Y. ostentata																1
Y. cf. greenlandica										1.2
Purella cristata			1.1	1.1	1.1	1.1
P. arcana				n/a
P. antigua (Ab. 1976)			0.75	0.75
Nomgoliella rotunda				n/a
Hamusella rustica				n/a
Anuliconus gonamicus				n/a
Gonamella rostrata				n/a
Algomella calyptrata			n/a	n/a
A. triangulata				n/a
A. humila				n/a
Securiconus incertus				n/a	n/a
S. sinuus				1.6
S. costulatus				1	1	1
Protoconus ovalis						n/a
P. crestatus			1	1
Carinopelta mirabilis						1.5
Rugaeconus ipatovi						n/a
Squamiconus striatus						n/a
Obscurella auriculata			1.1	1.1	1.1	1.1
Lenoconus sulcatus					n/a	n/a	n/a
Olenellina alutacea				2.1
Scenella? mira									n/a
Xianfengella charaulachica												1.7
Yangtzeconus priscus				n/a
Rostraconus sinensis				n/a
Ceratoconus acutatus					2
C. striatus			0.7	0.7	0.7
Parailsanella recta					1.5	1.5	1.5
P. murenica													1.4	1.4	1.4
P. sayutinae													2
Parailsanella sp.							n/a			1.4			n/a
Mastakhella incurva					1.1
Tannuella elata													31
T. gracilis					n/a	n/a
Davidonia plicata											n/a	n/a	n/a	n/a	n/a
Truncatoconus sp.													1.1
Calyptroconus radiatus													1.3
Aequiconus taconicus													1.1
Anhuiconus microtuberosus													0.6
Salanyella costulata			0.52	0.52	0.52
Anabaroconus sibiricus																1.6
Eotebenna vivianae																2
Figurina cf. nana																1.8
Davidonia anabarica													1.2	1.2	1.2	1.2
Leptostega hyperborea													1.3	1.3	1.3	1.3
Pararoconus sp.																1.4
Enigmaconus? pyramidalis																1.8
Yunnanopleura accurata			3	3
Tuoraconus acutatus				0.9	0.9	0.9	0.9	0.9	0.9	0.9
Archaeospira regulais				n/a
Granoconus trematus				n/a
Auricullina papulosa					1.9	1.9	1.9	1.9
Aldanolina magna Pelm. 1976						12.1	12.1	12.1	12.1
Barskovia hemisymmetrica				0.65	0.65
B. sulcata					n/a
B. jucunda					n/a
B. gurevitchi						n/a
B. sinistrivolubilis					n/a
Philoxinella spiralis				0.6	0.6	0.6
Michniakia minuta Miss. 1966												0.5
Protowenella primaria													0.7	0.7	0.7	1
Khairkhania rotata				1.2
K. evoluta				0.65
Beshtashella tortilis												n/a	n/a
Fordilla sibirica						2.3	4.9	4.9	4.9	4.9	4.9	4.9	4.9	4.9	2.5	2.5
Buluniella borealis							1.8

## Sheet: Sheet4
	ND1	ND2	ND3	ND4	T1	T2	T3	T4	A1	A2	A3	A4	B1	B2-B3	Tn	W
PHOSPHATIC BRACHIOPODS																Am1-2
Aldanotreta sunnaginensis P. 1977					25	25	25
Cryptotreta neguertchenensis P. 1977						8.8	8.8	8.8	8.8	8.8	8.8
Paterina lucina Walk. 1911												1.1	1.1	1.1	1.1	1.1
P. ex gr. logani
Dictyonina pannula (White 1874)															0.9	0.9
Dictyonina sp.
Eoobolus siniellus (P. 1983)													4.2	2	2	2
E. variabilis (P. 1977)																2.2
E. priscus (Poul. 1932)														2.3	3	3
E. pelmani U.&Kor.2014											2.1	2.1	2.1
Lingulella aff. bullata															n/a	n/a
L. cf. ferruginensis
Botsfordia caelata (Hall 1847)													7.1	1	8.5	8.5
Linnarssonia rowelli P. 1973										1.4	1.4	1.4	1.4	1.4	1.4	1.4
L. grandis P. 1977														3
L. anabarica P. 1986														1.7
L. resorption P. 1977
Homotreta gorjanskii (P. 1973)													2.6	2.6	4.5	4.5
H. salancaniensis (P. 1973)															3	3
H. vebicula P. 1977																1.6
H. spina P. 1977																1.3
H. ampla P. 1983																4
H. parva P. 1977																1.8
Linnarssonia crassa															n/a	n/a
P. processa Iman. 1983															2.2	2.2
P. tuberculata P. 1986														2.2	2.2	2.2
P. lepida P. 1986																3.3
P. cf. rotunda Bell 1944																3.2
P. bulcurica P. 1986
Acrothele ex gr. rara Walc. 1912															5.2	5.2
A. olenekensis P. 1986																2.5
A. aculeata P. 1983
A. yurii U.&Kor.2016
Elankella belli (P. 1977)														1	1.8	1.8
Aphelotreta orbiculata															n/a	n/a
Rhondellina dorei Rowell															n/a	n/a
Angulotreta obliqua															n/a	n/a
Semitreta kotujensis U. 1994																n/a
Anabolotreta tegula Row.&Hend.															n/a	n/a
A. parva U. 1994																n/a
A. septalis Kor. 1998																0.75
Stilpnotreta inaeqialis U. 1994															n/a	n/a
Longipegma memorabilis (U. 1994)																2.2
Eothele granulata Roberts & Jell 1990																1.3
E. tubulus U. 1987															2.5	2.5
Sukharilingula luchininae U. 2012													1.6

## Sheet: Sheet6
	T1	T2	T3	T4	A1	A2	A3	A4	B1	B2-B3	Tn	W	D1
SILICEA
Hyalostelia transitiva Fedorov 1987													1
H.? spinula Fedorov 2016						1.6	1.6	1.6
Abnormisella insperata Fedorov 1987										8	8	8	8
Kuonamia fusiformis (Fedorov 1987)													3.7
Cjulanciella asimmetrica Fedorov 1987								5.5	5.5	5.5	5.5	5.5	5.5
Nabaviella sp.										12
Diagoniella sp.										10
Lenica unica Goryanskiy 1977										190
L. rigbyi Leguta & Iv. 2005										47
Choia carteri Walcott 1920										26
C. utahensis Walcott 1920										35
Wapkia petilia AZ 2005										7.5
Ivantsovia andreyi AZ 2005										3
Protospongia sp.	2	2	2	2	2	2	2	2	2			10
Heterostella eleganta Fedorov 1987							2.2	2.2	2.2
Inflexiostella incognita Fedorov 1987								1.4
Tanchajella aculeata Fedorov 2016							10	10	10
Bistella inexplicabila Fedorov 2016									1.25
Polycladium sp.	2	2	2
monaxonid sponge 1										1.8
monaxonid sponge 2										2.5
monaxonid sponge 5										2.5
hazeliid										1.5
large monaxonid											300
hexactine spicule										6.5

## Sheet: Sheet5
CALCITIC BRACHIOPODS	ND1	ND2	ND3	ND4	T1	T2	T3	T4	A1	A2	A3	A4	B1	B2-B3	Tn	W
																Am1-2
Nochoroiella isitica						3.1	3.1	3.1	3.1
Obolella chromatica Bill. 1861										5	5	6.8	6.8
O. ex gr. chinensis															n/a	n/a
Sibiria magna Gor. 1977												12.5	12.5
S. glabra Gor. 1977										7.2	7.2	7.2	7.2	7.2	7.2	7.2
S. squamosa Gor. 1977											5.7	5.7	5.7
S. subsquamosa P. 1986													7.6
S. sikitica P. 1986													11.5	11.5	11.5	11.5
Trematobulus bicostatus Gor. 1964														6.7	11.6	11.6
T. ajachalicus P. 1987															12	12
Monoconvexa monoconvexa P. 1977											10.8	10.8	10.8
Kutorgina lenaica Lerm. 1940													8.5	3.5	18.6	18.6
K. cingulata (Bill. 1861)														15	30	30
K. grandis Aks. 1974															24	24
K. rugosa															22	22
K. pauciornata Lerm. 1951															10	10
K. flerovae Ler. 1951														15	17	17
K. elanica Mal. 2013																9.8
K. cf. pyramidalis Aks. 1960															16	16
Nisusia sp.										n/a	n/a	n/a	n/a	18	n/a	n/a
N. kotujensis And. 1962															10.3	21
Matutella amgensis And. 1962															12	25
M. grata															n/a	n/a
M. cf. altaica													n/a	n/a	n/a	n/a
Kotujella calva															n/a	n/a
Tcharella amgensis And. 1987															n/a	n/a
Cambrotrophia turukensis															n/a	n/a
Alisina pyramidalis Aks. 1974													16	16	16
A. kuotica P. 1986													4.4

## Sheet: Sheet3
ARCHAEOCYATHS	T1	T2	T3	T4	A1	A2	A3	A4	B1	B2-B3	Tn	Am
Archaeolynthus polaris1 (Vol. 1937)	0.3	0.3	0.3	0.3
A. polaris2		2	2	7	7	n/a
A. "nalivkini"					10	2.2	2.2	2.2
Tumuliolynthus primigenius Zh. 1983		1	1	3.5	3.5
T. "tubexternus"					10.1	3	3	3	10.1
T. karakolensis Zh. 1963								3	3
Propriolynthus vologdini (Jak. 1956)							3	3	13
Dokidocyathus regularis Zh. 1955		15	20	30
D. subrarus Zhur. 1968	3	3	3
D. konsimilis Korsh. 1972			n/a
D. lenaicus Roz. 1964				100	100
D. gregalis Sund. 1987						4
Dokidocyathella incognita Zh. 1960						5	5	5	11
Batschykicyathus angulosus AZ 1983								3
Nochoroicyathus sunnaginicus (Zh. 1960)	3.5	3.5
N. belvederi (Roz. 1966)	3	3
N. tkatschenkoi (Vol. 1937)	5	5	5	15	15	5	5
N. virgatus (Zh. 1960)	4	4	4	8
N. mirabilis Zh. 1951		2	8	8	13
N. aldanicus Zh. 1960	5	5	7.5	7.5
N. vulgaris Zh. 1960	4.2	4.2
N. igarcaensis (Roz. 1969)	n/a
N. dragunovi (Roz. 1969)	13
N. pallidus (Vor. 1979)		n/a	n/a
N. prosper Roz. 1969		3	3	5
N. ridiculus Roz. 1969		4	4	5
N. transitorius (Vor. 1979)		8	10	10
N. turbidus (Roz. 1969)			10	18
N. pseudoccultatus Roz. 1969			6	10
N. mutabilis (Vor. 1979)			25	25
N. supervacuus Roz. 1969		8.1	12	12
N. similis (Vor. 1979)		7
N. subosensis (Korsh. 1972)		n/a
N. simplex (Vol. 1937)			17
N. gigantoporus (Zh. 1960)					32	32
N. formosus (Korsh. 1983)					20	20
N. multiformis Roz. 1969			n/a
N. heteroporatus (Sund. 1986)					10
N. occultatus (Zh. 1968)			5	5
N. microtumulus (Roz. 1969)			8	8
N. dissepimentalis Zh. 1960					35
N. 'arteintervallum'					n/a	n/a	n/a	n/a
N. subturbidus (Korsh. 1974)					12
N. osensis (Zh. 1956)					7
N. biohermicus (Zh. 1960)					15	8	8	8	8
N. kokoulini Korsh. 1969							5	5
N. facetus (Sund. 1987)								3
N. consuetus (K. 1969)									6.2
N. sucharichensis (Zh. 1960)									11
N. "grandis"					10
N. kotuyikensis (Roz. 1969)					6
N. novellus (Korsh. 1983)					n/a
Rotundocyathus? anabarensis (Vol. 1937)		10	10	23	23	10
R. spinosus (Zh. 1960)		4	6.1
R.? grandis (Zh. 1960)			10	12.5	20	10	10
R. anomalus (Korsh. 1972)			n/a
R. dotatus (Roz. 1969)					7
R. moori (Vol. 1937)					6
R. sublenaicus (Korsh. & Roz.1969)					4	4	4	4
R. orbus (Korsh. 1974)					6
R. tetracyclicus (Korsh. 1974)
R. apertus (Korsh. 1974)					5
R. minaevae (Zh. 1983)					4
R. kashinae Zh. 1983					6
R. spinosoporus (Zh. 1960)					20
R. peleduicus (Zh. 1960)					4
R. ignotus (Korsh. & Roz.1969)					4
R. infrequens (Sund. 1979)					5
R. indistinctus Sund. 2016		6	6
R. lenaicus (Zh. 1951)								5	10
R. novus (Zh. 1960)						10	10	10	15
R. syssoevi (Korsh. 1969)						9
R. plumispinosus (Zh.1968)									n/a
R. shabanovi (Sund. 1986)					7
R. aleksandrae Sund. 1986					5
R. tenuimurus (Vol. 1937)				14
R. jakshini (Zh. 1969)									7
Ajacicyathus? cautus Roz. 1969					7
Orbicyathellus sp.					n/a
Sibirecyathus suvorovae (zh. 1960)				7	10	7	7	7
S. onkhoydokh Sund. & AZ 2016		5	5
Sibirecyathus sokolovi (Zh. 1968)									n/a
S. polysynapticulosus (Korsh. 1969)									30
Robustocyathellus erbocyathoides (K.69)								4	4
R. cancellatus Sund. 1984									9
Stapicyathus stapiporus (Zh. 1968)									n/a
Leptosocyathus polyseptus Latin 1960				8	8	6	6	6
Tennericyathus anuulatus (Zh. 1960)					5
T. malycanicus Roz. 1969						15
T. odichinchensis (Zh. 1983)					n/a
Turgorocyathus elegans Skorl. 2013						3
Compositocyathus muchattaensis (Zh.55)					15	15
Taylorcyathus taylori Zh. 1960					10	10
T. milashevae Zh. 1983					4.5
T. subtaylori Zh. 1969						12	12	12	12
T. eximius Korsh. 1974									14
Gordonicyathus apprimus (Korsh.1969)							n/a	13	13
Gordonicyathus sp.							7	7
Trininaecyathus macroporus Zh. 1960									4
T.? pereladovi Sund. 1984									15
Baikalocyathus rossicus (Zh. 1960)					24	8	8	8	8
Degeletticyathus sp. /Sundukov 1979/						5
D. provisus (Sund. 1983)							7
D. galuschkoi (Zh. 1960)							n/a	n/a	30
Inessocyathus antis Sund. 1984									7
Zonacyathus? einastoi Zh. 1969									12
Irinaecyathus inoratus (Zh. 1968)									n/a
I. jadwigae (Korsh. & Zh. 1965)									10
I. "ratus" /Sundukov 1987/									n/a
Irinaecyathus lenaicus Roz. 1976											8
I. shabanovi. Roz. 1976											16
I. "grandiperforatus" /Rozanov 1976/											18
Kiwicyathus? egorovae (Roz. 1976)											17
Heckericyathus heckeri (Zh. 1955)					12
Robertocyathus polaris Roz. 1969									4.4
R. meshkovae Zh. 1969									22
R. dualis Sund. 1983									n/a
R. alexseevi Sund. 1987									n/a
Mattajacyathus arduus (Roz. 1969)									n/a
Pretiosocyathus lectus (Korsh. 1983)									18
Erbocyathus heterovallum ? (Vol. 1928)									20		20
Ladaecyathus sublimbatus Zh.1969									12
Tegerocyasthus cf. edelsteini (Vol. 1931)											28
T. ketemensis (Roz. 1976)											6
Tumulocyathus kotuyikensis (Zh. 1960)			5	7	7
T. danieli (Zh. 1983)					3
Tumulocyathus tuberculatus (Sund. 1979)						6	5	5
Plicocyathus platiseptatus (Zh. 1960)						8	6	6	8
Isiticyathus ultrus (Korsh. 1969)								10	12
Ringifungia vavilovi Korsh. 1969							15
Geocyathus latini (Zh. 1960)						4	4	4	9
G. kranopeevae (Zh. 1955)						7	7	7	7
Geocyathus botomanensis (Zh. 1955)					6	6	6	6
Lenocyathus lenaicus Zh. 1955						30	10
Japhanicyathus genurosus Korsh. 1969							7	7
Sclerocyathus australis (Roz. 1969)		3	3	3
Subtumulocyathellus unicumus (Zh.1960)					7	7	7	7
Tumulifungia datzenkoi Zh. 1968									n/a
Rossocyathella ninaekosti Zh. 1960									20
R. shenfili Zh. 1969									12
Jakutocarinus jakutensis Zh. 1960					120	n/a	n/a	n/a	n/a
Gagarinicyathus ethmophylloides Zh.68									12
Fallocyathus savitskyi Sund. 1983								5
F. dubius Roz. 1969								5	5
F. apheles Sund. 2016									8
F. accomodatus Sund. 2016									8
Gloriosocyathus permultus Roz. 1969									13
Fansycyathus lermontovae K. & R. 1969								4.5	4.5
Yudjaicyathus astashkini AZ 1983								4
Carinacyathus kigitasensis Zh. 1960					34	8	8	8
Carinacyathus pinus (Zh. 1960)						7	7	8
C. squamosus (Zh. 1954)									8
C. minaevae (Korsh. & Zh. 1965)									80
Hupecyathellus chouberti Roz. 1968									n/a
Squamosocyathus taumatus Zh. 1960								12	12
Botomocyasthus zelenovi Zh. 1955									16
B. astrumus Korsh. 1969									10
Erismacoscinus rojkovi (Vol. 1937)		6.5	8	8
E. fedorovi (Sund. 1986)				9
E. oymuranensis AZ 1990					30	10
E. gracils (Roz. 1969)						n/a
E. batchykensis AZ 1990							7	7
E. fimbriatulus AZ 1990								20	20
E. multifarius AZ 1990							15
E. aculeatus (Sund. 1984)								10	10
E. savitzkii (Zh. 1968)									15
E. vinogradovi (Korsh. & Zh. 1965)									15
Retecoscinus sakhaensis AZ 1990			8	12
Retecoscinus zegebarti Korsh. 1969					9
R. proximus Korsh. & Zh. 1965					16
Antoniocoscinus vsevolodi (Korsh. 1969)								16
Kotuyicoscinus minaevae Sund. 1983						n/a	n/a	n/a	n/a
Dentatocyathus sektensis (K.&Zh.1965)									50
Agyrekocyathus gratus (Korsh. 1969)								13	13
A. grigorievi (Zh. 1960)									10
Tumulocoscinus atdabanensis Zh. 1960							3.5	3.5	3.5
T. botomaensis Korsh. 1976						15	15	15
Rozanovicyathus alexi Korsh. 1969									12
Muchattocyathus sibiricus (Roz. 1976)									12
Schumnyicyathus validus Zh. 1968									n/a
Cryptoporocyathus junicanensis Zh. 1960	5	5	5	5
Capsulocyathus petri Sund.&AZ 2016			10.5
Korshunovicyathus melnikovi (K.&Zh.1965)				6	10
Fransuasaecyathus subtumulatus Zh.1960					9	4	4
Fransuasaecyathus elegans Okun. 1969								3	5
Rhabdolynthus conicus Zh. 1960									8
Coscinocyathus isointervallumus Zh.1960						15	12	12
C. marocanoides Zh. 1968									12
C. latus Korsh. 1969								17	17
Cambrocyathellus tschuranicus Zh. 1960	4	4	4	4
C. proximus (Fonin 1983)		3
C. robustus (Vol. 1937)		n/a	15	25
Okulitchicyathus discoformis (Zh. 1955)		n/a	n/a	n/a	n/a
Neoloculicyathus sibiricus (Sund. 1986)					12	4	4
Loculicyathus legitimus (Korsh. 1974)									n/a
Loculicyathus sp.									n/a
Sakhacyathus subartus (Zh. 1960)		n/a	n/a	n/a	n/a
Dictyocyathus translucidus Zh. 1960		7	7	25
Dictyocyathus bobrovi Korsh. 1972					20	8	8	8
Cellicyathus sp.										n/a
Claruscoscinus sp.										n/a
Dictyosycon gravis Zh. 1960					22
Spinosocyathus maslennikovae Zh. 1960		7	12
Archaeocyathus kusmini? (Vol. 1932)										n/a
Archaeocyathus okulitchi (Zh. 1960)											26
